# Supplementary material for: Developmental plasticity of hermaphrodite sperm production across environments in Caenorhabditis elegans
Source: PLoS One. 2025 Nov 7;20(11):e0336162. doi: 10.1371/journal.pone.0336162 (PMC12594432; doi:10.1371/journal.pone.0336162)
Supplement: S1 File — (XLSX) [file pone.0336162.s001.xlsx]

## Sheet: Fig 2A,C,D 
Strain	Environment	Individual	Sperm nb
N2	Control 1	1	128
N2	Control 1	2	97
N2	Control 1	3	102
N2	Control 1	4	99
N2	Control 1	5	143
N2	Control 1	6	114
N2	Control 1	7	112
N2	Control 1	8	139
N2	Control 1	9	101
N2	Control 1	10	109
N2	Control 1	11	139
N2	Control 1	12	117
N2	Control 1	13	100
N2	Control 1	14	104
N2	Control 1	15	122
N2	Control 1	16	104
N2	Control 1	17	114
N2	Cadmium	1	67
N2	Cadmium	2	74
N2	Cadmium	3	75
N2	Cadmium	4	72
N2	Cadmium	5	83
N2	Cadmium	6	75
N2	Cadmium	7	64
N2	Cadmium	8	94
N2	Cadmium	9	70
N2	Cadmium	10	71
N2	Cadmium	11	71
N2	Cadmium	12	92
N2	Cadmium	13	81
N2	Ethanol	1	71
N2	Ethanol	2	72
N2	Ethanol	3	106
N2	Ethanol	4	78
N2	Ethanol	5	111
N2	Ethanol	6	77
N2	Ethanol	7	86
N2	Ethanol	8	81
N2	Ethanol	9	90
N2	Ethanol	10	76
N2	Ethanol	11	93
N2	Ethanol	12	85
N2	Ethanol	13	99
N2	Ethanol	14	67
N2	Ethanol	15	97
N2	Ethanol	16	72
N2	Ethanol	17	70
N2	Ethanol	18	86
N2	Ethanol	19	90
N2	Ethanol	20	78
N2	NaCl	1	142
N2	NaCl	2	109
N2	NaCl	3	102
N2	NaCl	4	134
N2	NaCl	5	122
N2	NaCl	6	109
N2	NaCl	7	97
N2	NaCl	8	102
N2	NaCl	9	95
N2	NaCl	10	77
N2	NaCl	11	103
N2	NaCl	12	102
N2	NaCl	13	106
N2	NaCl	14	103
N2	NaCl	15	83
N2	NaCl	16	97
N2	NaCl	17	101
N2	NaCl	18	119
N2	NaCl	19	115
N2	Paraquat	1	75
N2	Paraquat	2	49
N2	Paraquat	3	107
N2	Paraquat	4	61
N2	Paraquat	5	95
N2	Paraquat	6	58
N2	Paraquat	7	62
N2	Paraquat	8	83
N2	Paraquat	9	70
N2	Paraquat	10	77
N2	Paraquat	11	106
N2	Paraquat	12	103
N2	Paraquat	13	102
N2	Paraquat	14	95
N2	Paraquat	15	91
N2	Paraquat	16	70
N2	Paraquat	17	83
N2	Paraquat	18	91
N2	Paraquat	19	68
N2	Paraquat	20	113
CB4856	Control 1	1	105
CB4856	Control 1	2	116
CB4856	Control 1	3	96
CB4856	Control 1	4	101
CB4856	Control 1	5	113
CB4856	Control 1	6	93
CB4856	Control 1	7	85
CB4856	Control 1	8	95
CB4856	Control 1	9	109
CB4856	Control 1	10	94
CB4856	Control 1	11	113
CB4856	Control 1	12	115
CB4856	Control 1	13	98
CB4856	Control 1	14	109
CB4856	Control 1	15	115
CB4856	Control 1	16	118
CB4856	Control 1	17	107
CB4856	Control 1	18	117
CB4856	Control 1	19	93
CB4856	Control 1	20	107
CB4856	Control 1	21	97
CB4856	Cadmium	1	51
CB4856	Cadmium	2	62
CB4856	Cadmium	3	73
CB4856	Cadmium	4	70
CB4856	Cadmium	5	62
CB4856	Cadmium	6	67
CB4856	Cadmium	7	68
CB4856	Cadmium	8	69
CB4856	Cadmium	9	62
CB4856	Cadmium	10	56
CB4856	Cadmium	11	54
CB4856	Cadmium	12	71
CB4856	Cadmium	13	59
CB4856	Cadmium	14	56
CB4856	Cadmium	15	59
CB4856	Cadmium	16	54
CB4856	Cadmium	17	70
CB4856	Cadmium	18	59
CB4856	Cadmium	19	61
CB4856	Cadmium	20	76
CB4856	Ethanol	1	74
CB4856	Ethanol	2	123
CB4856	Ethanol	3	85
CB4856	Ethanol	4	99
CB4856	Ethanol	5	92
CB4856	Ethanol	6	91
CB4856	Ethanol	7	87
CB4856	Ethanol	8	78
CB4856	Ethanol	9	58
CB4856	Ethanol	10	59
CB4856	Ethanol	11	112
CB4856	Ethanol	12	79
CB4856	Ethanol	13	71
CB4856	Ethanol	14	77
CB4856	Ethanol	15	55
CB4856	NaCl	1	131
CB4856	NaCl	2	105
CB4856	NaCl	3	126
CB4856	NaCl	4	106
CB4856	NaCl	5	153
CB4856	NaCl	6	101
CB4856	NaCl	7	120
CB4856	NaCl	8	105
CB4856	NaCl	9	106
CB4856	NaCl	10	147
CB4856	NaCl	11	117
CB4856	NaCl	12	102
CB4856	NaCl	13	80
CB4856	NaCl	14	114
CB4856	NaCl	15	97
CB4856	NaCl	16	121
CB4856	NaCl	17	106
CB4856	NaCl	18	89
CB4856	NaCl	19	85
CB4856	NaCl	20	100
CB4856	Paraquat	1	88
CB4856	Paraquat	2	109
CB4856	Paraquat	3	84
CB4856	Paraquat	4	100
CB4856	Paraquat	5	96
CB4856	Paraquat	6	87
CB4856	Paraquat	7	93
CB4856	Paraquat	8	102
CB4856	Paraquat	9	96
CB4856	Paraquat	10	83
CB4856	Paraquat	11	99
CB4856	Paraquat	12	111
CB4856	Paraquat	13	80
CB4856	Paraquat	14	90
CB4856	Paraquat	15	63
CB4856	Paraquat	16	92
CB4856	Paraquat	17	83
N2	Control 1	1	105
N2	Control 1	2	114
N2	Control 1	3	139
N2	Control 1	4	144
N2	Control 1	5	84
N2	Control 1	6	85
N2	Control 1	7	110
N2	Control 2	1	90
N2	Control 2	2	112
N2	Control 2	3	134
N2	Control 2	4	161
N2	Control 2	5	146
N2	Control 2	6	134
N2	Control 2	7	122
N2	Control 2	8	113
N2	Control 2	9	71
N2	Control 2	10	85
N2	Control 2	11	83
N2	Control 2	12	150
N2	Control 2	13	134
N2	Control 2	14	102
N2	Control 2	15	102
N2	Control 2	16	179
N2	Control 2	17	121
N2	Control 2	18	122
N2	Control 2	19	103
N2	Control 2	20	109
N2	Comamonas	1	121
N2	Comamonas	2	112
N2	Comamonas	3	139
N2	Comamonas	4	132
N2	Comamonas	5	172
N2	Comamonas	6	171
N2	Comamonas	7	158
N2	Comamonas	8	159
N2	Comamonas	9	115
N2	Comamonas	10	144
N2	Comamonas	11	128
N2	Comamonas	12	144
N2	Comamonas	13	116
N2	Comamonas	14	138
N2	Comamonas	15	147
N2	Comamonas	16	147
N2	Comamonas	17	146
N2	Comamonas	18	124
N2	Comamonas	19	157
N2	Comamonas	20	130
N2	Comamonas	21	161
N2	E. coli DA837	1	135
N2	E. coli DA837	2	138
N2	E. coli DA837	3	140
N2	E. coli DA837	4	123
N2	E. coli DA837	5	170
N2	E. coli DA837	6	126
N2	E. coli DA837	7	140
N2	E. coli DA837	8	160
N2	E. coli DA837	9	112
N2	E. coli DA837	10	102
N2	E. coli DA837	11	122
N2	E. coli DA837	12	145
N2	E. coli DA837	13	125
N2	E. coli DA837	14	114
N2	E. coli DA837	15	118
N2	E. coli DA837	16	117
N2	E. coli DA837	17	104
N2	E. coli DA837	18	144
N2	E. coli DA837	19	148
N2	E. coli DA837	20	127
N2	Cryptococcus	1	58
N2	Cryptococcus	2	40
N2	Cryptococcus	3	43
N2	Cryptococcus	4	55
N2	Cryptococcus	5	81
N2	Cryptococcus	6	73
N2	Cryptococcus	7	93
N2	Cryptococcus	8	71
N2	Cryptococcus	9	62
N2	Cryptococcus	10	75
N2	Cryptococcus	11	82
N2	Cryptococcus	12	103
N2	Liquid	1	108
N2	Liquid	2	89
N2	Liquid	3	107
N2	Liquid	4	163
N2	Liquid	5	172
N2	Liquid	6	89
N2	Liquid	7	158
N2	Liquid	8	116
N2	Liquid	9	114
N2	Liquid	10	148
N2	Liquid	11	102
N2	Liquid	12	98
N2	Liquid	13	120
N2	Liquid	14	95
N2	Liquid	15	77
N2	Liquid	16	149
N2	Liquid	17	133
N2	Liquid	18	141
N2	Liquid	19	187
CB4856	Control 1	1	93
CB4856	Control 1	2	77
CB4856	Control 1	3	146
CB4856	Control 1	4	71
CB4856	Control 1	5	115
CB4856	Control 1	6	91
CB4856	Control 1	7	92
CB4856	Control 1	8	133
CB4856	Control 1	9	102
CB4856	Control 1	10	98
CB4856	Control 1	11	84
CB4856	Control 1	12	103
CB4856	Control 1	13	88
CB4856	Control 1	14	114
CB4856	Control 1	15	117
CB4856	Control 1	16	130
CB4856	Control 1	17	90
CB4856	Control 1	18	87
CB4856	Control 1	19	93
CB4856	Control 1	20	143
CB4856	Control 2	1	78
CB4856	Control 2	2	91
CB4856	Control 2	3	83
CB4856	Control 2	4	85
CB4856	Control 2	5	89
CB4856	Control 2	6	87
CB4856	Control 2	7	97
CB4856	Control 2	8	99
CB4856	Control 2	9	111
CB4856	Control 2	10	96
CB4856	Control 2	11	113
CB4856	Control 2	12	79
CB4856	Control 2	13	98
CB4856	Control 2	14	82
CB4856	Control 2	15	93
CB4856	Control 2	16	78
CB4856	Control 2	17	100
CB4856	Control 2	18	106
CB4856	Comamonas	1	162
CB4856	Comamonas	2	90
CB4856	Comamonas	3	111
CB4856	Comamonas	4	94
CB4856	Comamonas	5	111
CB4856	Comamonas	6	110
CB4856	Comamonas	7	85
CB4856	Comamonas	8	155
CB4856	Comamonas	9	127
CB4856	Comamonas	10	160
CB4856	Comamonas	11	163
CB4856	Comamonas	12	115
CB4856	Comamonas	13	109
CB4856	Comamonas	14	84
CB4856	Comamonas	15	109
CB4856	Comamonas	16	106
CB4856	E. coli DA837	1	103
CB4856	E. coli DA837	2	103
CB4856	E. coli DA837	3	88
CB4856	E. coli DA837	4	115
CB4856	E. coli DA837	5	122
CB4856	E. coli DA837	6	133
CB4856	E. coli DA837	7	136
CB4856	E. coli DA837	8	115
CB4856	E. coli DA837	9	141
CB4856	E. coli DA837	10	96
CB4856	E. coli DA837	11	129
CB4856	E. coli DA837	12	136
CB4856	E. coli DA837	13	116
CB4856	E. coli DA837	14	120
CB4856	E. coli DA837	15	92
CB4856	E. coli DA837	16	117
CB4856	E. coli DA837	17	120
CB4856	E. coli DA837	18	134
CB4856	E. coli DA837	19	130
CB4856	Cryptococcus	1	105
CB4856	Cryptococcus	2	80
CB4856	Cryptococcus	3	83
CB4856	Cryptococcus	4	82
CB4856	Cryptococcus	5	55
CB4856	Cryptococcus	6	61
CB4856	Cryptococcus	7	72
CB4856	Cryptococcus	8	56
CB4856	Cryptococcus	9	77
CB4856	Liquid	1	92
CB4856	Liquid	2	110
CB4856	Liquid	3	135
CB4856	Liquid	4	149
CB4856	Liquid	5	113
CB4856	Liquid	6	86
CB4856	Liquid	7	116
CB4856	Liquid	8	106
CB4856	Liquid	9	129
CB4856	Liquid	10	114
CB4856	Liquid	11	113

## Sheet: Fig 2B,C,D 
Strain	Environment	Individual	Offspring Number
N2	Control 1	1	270
N2	Control 1	2	247
N2	Control 1	3	269
N2	Control 1	4	247
N2	Control 1	5	280
N2	Control 1	6	220
N2	Control 1	7	99
N2	Control 1	8	277
N2	Control 1	9	245
N2	Control 1	10	239
N2	Control 1	11	253
N2	Control 1	12	223
N2	Cadmium	1	47
N2	Cadmium	2	111
N2	Cadmium	3	127
N2	Cadmium	4	151
N2	Cadmium	5	142
N2	Cadmium	6	132
N2	Cadmium	7	175
N2	Cadmium	8	69
N2	Cadmium	9	104
N2	Cadmium	10	173
N2	Cadmium	11	61
N2	Cadmium	12	118
N2	Cadmium	13	62
N2	Cadmium	14	151
N2	Cadmium	15	146
N2	Ethanol	1	162
N2	Ethanol	2	113
N2	Ethanol	3	141
N2	Ethanol	4	113
N2	Ethanol	5	185
N2	Ethanol	6	212
N2	Ethanol	7	32
N2	Ethanol	8	203
N2	Ethanol	9	128
N2	Ethanol	10	199
N2	Ethanol	11	138
N2	Ethanol	12	181
N2	NaCl	1	168
N2	NaCl	2	148
N2	NaCl	3	154
N2	NaCl	4	137
N2	NaCl	5	182
N2	NaCl	6	176
N2	NaCl	7	142
N2	NaCl	8	21
N2	NaCl	9	168
N2	NaCl	10	151
N2	NaCl	11	197
N2	NaCl	12	181
N2	NaCl	13	181
N2	NaCl	14	172
N2	Paraquat	1	124
N2	Paraquat	2	103
N2	Paraquat	3	87
N2	Paraquat	4	85
N2	Paraquat	5	107
N2	Paraquat	6	97
N2	Paraquat	7	145
N2	Paraquat	8	132
N2	Paraquat	9	180
N2	Paraquat	10	93
N2	Paraquat	11	114
N2	Paraquat	12	150
N2	Paraquat	13	106
N2	Paraquat	14	141
N2	Paraquat	15	147
CB4856	Control 1	1	209
CB4856	Control 1	2	159
CB4856	Control 1	3	211
CB4856	Control 1	4	187
CB4856	Control 1	5	217
CB4856	Control 1	6	197
CB4856	Control 1	7	230
CB4856	Control 1	8	187
CB4856	Control 1	9	140
CB4856	Control 1	10	200
CB4856	Control 1	11	164
CB4856	Control 1	12	144
CB4856	Control 1	13	179
CB4856	Control 1	14	210
CB4856	Cadmium	1	53
CB4856	Cadmium	2	100
CB4856	Cadmium	3	74
CB4856	Cadmium	4	58
CB4856	Cadmium	5	73
CB4856	Cadmium	6	73
CB4856	Cadmium	7	83
CB4856	Cadmium	8	69
CB4856	Cadmium	9	69
CB4856	Cadmium	10	64
CB4856	Cadmium	11	74
CB4856	Ethanol	1	83
CB4856	Ethanol	2	24
CB4856	Ethanol	3	0
CB4856	Ethanol	4	65
CB4856	Ethanol	5	0
CB4856	Ethanol	6	7
CB4856	Ethanol	7	41
CB4856	Ethanol	8	28
CB4856	Ethanol	9	54
CB4856	Ethanol	10	59
CB4856	Ethanol	11	27
CB4856	NaCl	1	94
CB4856	NaCl	2	77
CB4856	NaCl	3	148
CB4856	NaCl	4	78
CB4856	NaCl	5	65
CB4856	NaCl	6	107
CB4856	NaCl	7	75
CB4856	NaCl	8	123
CB4856	NaCl	9	97
CB4856	NaCl	10	120
CB4856	NaCl	11	109
CB4856	NaCl	12	108
CB4856	Paraquat	1	116
CB4856	Paraquat	2	209
CB4856	Paraquat	3	131
CB4856	Paraquat	4	160
CB4856	Paraquat	5	109
CB4856	Paraquat	6	90
CB4856	Paraquat	7	86
CB4856	Paraquat	8	123
CB4856	Paraquat	9	70
CB4856	Paraquat	10	73
CB4856	Paraquat	11	137
CB4856	Paraquat	12	181
N2	Control 1	1	209
N2	Control 1	2	322
N2	Control 1	3	265
N2	Control 1	4	299
N2	Control 1	5	296
N2	Control 1	6	229
N2	Control 1	7	294
N2	Control 1	8	228
N2	Control 1	9	224
N2	Control 1	10	200
N2	Control 1	11	264
N2	Control 1	12	174
N2	Control 1	13	257
N2	Control 1	14	255
N2	Control 2	1	196
N2	Control 2	2	307
N2	Control 2	3	136
N2	Control 2	4	137
N2	Control 2	5	345
N2	Control 2	6	208
N2	Control 2	7	382
N2	Control 2	8	304
N2	Control 2	9	156
N2	Control 2	10	380
N2	Control 2	11	208
N2	Control 2	12	173
N2	Control 2	13	315
N2	Comamonas	1	316
N2	Comamonas	2	333
N2	Comamonas	3	407
N2	Comamonas	4	323
N2	Comamonas	5	342
N2	Comamonas	6	291
N2	Comamonas	7	252
N2	Comamonas	8	251
N2	Comamonas	9	322
N2	Comamonas	10	317
N2	Comamonas	11	339
N2	Comamonas	12	341
N2	Comamonas	13	274
N2	Comamonas	14	156
N2	Comamonas	15	359
N2	E. coli DA837	1	291
N2	E. coli DA837	2	312
N2	E. coli DA837	3	221
N2	E. coli DA837	4	288
N2	E. coli DA837	5	245
N2	E. coli DA837	6	308
N2	E. coli DA837	7	302
N2	E. coli DA837	8	228
N2	E. coli DA837	9	210
N2	E. coli DA837	10	260
N2	E. coli DA837	11	295
N2	E. coli DA837	12	274
N2	E. coli DA837	13	245
N2	E. coli DA837	14	341
N2	Cryptococcus	1	115
N2	Cryptococcus	2	227
N2	Cryptococcus	3	171
N2	Cryptococcus	4	198
N2	Cryptococcus	5	242
N2	Cryptococcus	6	117
N2	Cryptococcus	7	164
N2	Cryptococcus	8	106
N2	Cryptococcus	9	130
N2	Cryptococcus	10	104
N2	Cryptococcus	11	162
N2	Cryptococcus	12	136
N2	Cryptococcus	13	155
N2	Cryptococcus	14	144
N2	Liquid	1	75
N2	Liquid	2	78
N2	Liquid	3	98
N2	Liquid	4	174
N2	Liquid	5	77
N2	Liquid	6	78
N2	Liquid	7	109
N2	Liquid	8	77
N2	Liquid	9	109
N2	Liquid	10	119
N2	Liquid	11	80
N2	Liquid	12	106
N2	Liquid	13	121
CB4856	Control 1	1	224
CB4856	Control 1	2	206
CB4856	Control 1	3	230
CB4856	Control 1	4	191
CB4856	Control 1	5	243
CB4856	Control 1	6	222
CB4856	Control 1	7	0
CB4856	Control 1	8	203
CB4856	Control 1	9	209
CB4856	Control 1	10	191
CB4856	Control 1	11	196
CB4856	Control 1	12	211
CB4856	Control 1	13	222
CB4856	Control 1	14	225
CB4856	Control 2	1	212
CB4856	Control 2	2	148
CB4856	Control 2	3	94
CB4856	Control 2	4	198
CB4856	Control 2	5	237
CB4856	Control 2	6	242
CB4856	Control 2	7	220
CB4856	Control 2	8	226
CB4856	Control 2	9	219
CB4856	Control 2	10	132
CB4856	Control 2	11	202
CB4856	Control 2	12	191
CB4856	Control 2	13	216
CB4856	Comamonas	1	315
CB4856	Comamonas	2	139
CB4856	Comamonas	3	192
CB4856	Comamonas	4	154
CB4856	Comamonas	5	245
CB4856	Comamonas	6	250
CB4856	Comamonas	7	190
CB4856	Comamonas	8	227
CB4856	Comamonas	9	260
CB4856	Comamonas	10	244
CB4856	Comamonas	11	268
CB4856	Comamonas	12	209
CB4856	Comamonas	13	234
CB4856	Comamonas	14	256
CB4856	E. coli DA837	1	209
CB4856	E. coli DA837	2	187
CB4856	E. coli DA837	3	56
CB4856	E. coli DA837	4	199
CB4856	E. coli DA837	5	211
CB4856	E. coli DA837	6	191
CB4856	E. coli DA837	7	182
CB4856	E. coli DA837	8	209
CB4856	E. coli DA837	9	161
CB4856	E. coli DA837	10	158
CB4856	E. coli DA837	11	244
CB4856	Cryptococcus	1	142
CB4856	Cryptococcus	2	149
CB4856	Cryptococcus	3	167
CB4856	Cryptococcus	4	264
CB4856	Cryptococcus	5	157
CB4856	Cryptococcus	6	156
CB4856	Cryptococcus	7	149
CB4856	Cryptococcus	8	116
CB4856	Cryptococcus	9	116
CB4856	Cryptococcus	10	116
CB4856	Cryptococcus	11	156
CB4856	Cryptococcus	12	270
CB4856	Cryptococcus	13	206
CB4856	Liquid	1	92
CB4856	Liquid	2	65
CB4856	Liquid	3	48
CB4856	Liquid	4	73
CB4856	Liquid	5	19
CB4856	Liquid	6	59
CB4856	Liquid	7	18
CB4856	Liquid	8	33
CB4856	Liquid	9	47
CB4856	Liquid	10	81
CB4856	Liquid	11	73

## Sheet: Fig 3A Sperm
Genotype	Strain	Individual	Sperm nb
WT	N2	1	149
WT	N2	2	175
WT	N2	3	153
WT	N2	4	153
WT	N2	5	143
WT	N2	6	155
WT	N2	7	151
WT	N2	8	155
WT	N2	9	133
WT	N2	10	149
WT	N2	11	167
WT	N2	12	167
WT	N2	13	163
WT	N2	14	144
WT	N2	15	149
WT	N2	16	138
WT	N2	17	141
WT	N2	18	159
WT	N2	19	151
WT	N2	20	155
WT	N2	21	179
eat-2	DA465	1	95
eat-2	DA465	2	159
eat-2	DA465	3	129
eat-2	DA465	4	143
eat-2	DA465	5	124
eat-2	DA465	6	107
eat-2	DA465	7	144
eat-2	DA465	8	154
eat-2	DA465	9	94
eat-2	DA465	10	138
eat-2	DA465	11	139
eat-2	DA465	12	103
eat-2	DA465	13	106
eat-2	DA465	14	137
eat-2	DA465	15	100
eat-2	DA465	16	143
eat-2	DA465	17	127
eat-2	DA465	18	142
eat-2	DA465	19	110
eat-2	DA465	20	106
eat-2	DA465	21	131
eat-2	DA465	22	150
pept-1	BR2742	1	83
pept-1	BR2742	2	81
pept-1	BR2742	4	68
pept-1	BR2742	5	81
pept-1	BR2742	6	91
pept-1	BR2742	7	76
pept-1	BR2742	8	72
pept-1	BR2742	9	84
pept-1	BR2742	10	80
pept-1	BR2742	11	77
pept-1	BR2742	12	88
pept-1	BR2742	13	62
pept-1	BR2742	14	81
pept-1	BR2742	15	80
pept-1	BR2742	16	75
pept-1	BR2742	17	86
pept-1	BR2742	18	74
pept-1	BR2742	19	80
pept-1	BR2742	20	67
pept-1	BR2742	21	90
rsks-1	RB1206	1	87
rsks-1	RB1206	2	83
rsks-1	RB1206	3	80
rsks-1	RB1206	4	90
rsks-1	RB1206	5	115
rsks-1	RB1206	6	101
rsks-1	RB1206	7	80
rsks-1	RB1206	8	80
rsks-1	RB1206	9	99
rsks-1	RB1206	10	120
rsks-1	RB1206	11	79
rsks-1	RB1206	12	65
rsks-1	RB1206	13	113
rsks-1	RB1206	14	111
rsks-1	RB1206	15	85
rsks-1	RB1206	16	88
rsks-1	RB1206	17	77
rsks-1	RB1206	18	110
rsks-1	RB1206	19	81

## Sheet: Fig 3A Offspring
Genotype	Strain	Individual	Offspring 24h	Offspring 48h	Offspring 72h	Offspring 96h	Offspring 120h	Offspring 144h	Lifetime offspring
WT	N2	1	21	123	119	10	0	0	273
WT	N2	2	24	129	159	15	0	0	327
WT	N2	3	27	110	157	40	0	0	334
WT	N2	4	24	12	144	30	0	0	198
WT	N2	5	20	110	89	51	0	0	270
WT	N2	6	19	125	81	2	0	0	227
WT	N2	7	24	130	118	2	0	0	274
WT	N2	8	19	94	70	11	0	0	194
WT	N2	9	11	68	42	13	0	0	134
WT	N2	10	9	99	154	36	0	0	298
WT	N2	11	20	121	91	12	0	0	244
WT	N2	12	20	94	137	33	0	0	284
WT	N2	13	13	99	130	6	0	0	248
WT	N2	14	18	71	152	31	0	0	272
WT	N2	15	10	79	144	19	0	0	252
WT	N2	16	10	103	131	14	0	0	258
WT	N2	17	28	50	165	27	0	0	270
WT	N2	18	20	110	160	18	0	0	308
WT	N2	19	27	134	113	4	0	0	278
WT	N2	20	15	112	133	10	0	0	270
WT	N2	21	22	121	128	32	0	0	303
WT	N2	22	25	115	69	14	0	0	223
WT	N2	23	18	88	122	12	0	0	240
WT	N2	24	21	103	114	30	0	0	268
WT	N2	25	20	29	26	0	0	0	75
eat-2	DA465	1	15	31	26	14	0	0	86
eat-2	DA465	2	17	46	43	74	0	0	180
eat-2	DA465	3	21	53	48	50	0	0	172
eat-2	DA465	4	21	42	44	18	0	0	125
eat-2	DA465	5	12	29	48	57	0	0	146
eat-2	DA465	6	28	47	76	27	0	0	178
eat-2	DA465	7	25	49	48	0	0	0	122
eat-2	DA465	8	13	37	65	34	0	0	149
eat-2	DA465	9	7	31	55	55	0	0	148
eat-2	DA465	10	12	42	59	35	0	0	148
eat-2	DA465	11	17	53	72	27	0	0	169
eat-2	DA465	12	11	51	63	63	0	0	188
eat-2	DA465	13	14	30	67	3	0	0	114
pept-1	BR2742	1	3	7	17	36	35	4	102
pept-1	BR2742	2	1	5	11	37	36	0	90
pept-1	BR2742	3	0	8	9	0	21	4	63
pept-1	BR2742	4	0	18	9	0	21	5	74
pept-1	BR2742	5	0	9	13	0	23	0	68
pept-1	BR2742	6	0	11	13	31	30	2	87
pept-1	BR2742	7	1	11	15	16	15	1	59
pept-1	BR2742	8	1	9	11	17	16	0	54
pept-1	BR2742	9	1	7	11	29	28	1	77
pept-1	BR2742	10	0	10	11	24	23	2	70
pept-1	BR2742	11	0	2	15	0	31	7	86
pept-1	BR2742	12	0	12	13	26	25	0	76
pept-1	BR2742	13	0	7	10	24	23	0	64
pept-1	BR2742	14	1	16	12	0	29	2	89
pept-1	BR2742	15	1	8	15	0	30	1	85
pept-1	BR2742	16	1	11	9	0	34	5	94
pept-1	BR2742	17	4	12	15	0	35	1	102
pept-1	BR2742	18	1	1	12	30	29	6	79
pept-1	BR2742	19	0	13	14	23	22	1	73
pept-1	BR2742	20	5	15	13	7	6	0	46
pept-1	BR2742	21	1	13	9	0	21	0	65
pept-1	BR2742	22	0	11	17	13	12	1	54
pept-1	BR2742	23	0	16	11	0	28	0	83
pept-1	BR2742	24	0	5	9	0	28	3	73
pept-1	BR2742	25	0	10	11	0	20	5	66
pept-1	BR2742	26	0	7	16	30	29	0	82
pept-1	BR2742	27	1	14	10	17	16	0	58
pept-1	BR2742	28	0	18	8	0	32	6	96
pept-1	BR2742	29	0	9	12	0	41	2	105
rsks-1	RB1206	1	0	21	54	32	9	0	107
rsks-1	RB1206	2	1	42	63	51	22	0	157
rsks-1	RB1206	3	2	39	36	28	30	0	105
rsks-1	RB1206	4	2	29	35	8	0	0	74
rsks-1	RB1206	5	2	37	54	33	12	0	126
rsks-1	RB1206	6	2	42	44	53	17	0	141
rsks-1	RB1206	7	2	39	56	47	28	0	144
rsks-1	RB1206	8	1	43	54	38	16	0	136
rsks-1	RB1206	9	0	39	49	49	37	0	137
rsks-1	RB1206	10	3	9	17	22	5	0	51
rsks-1	RB1206	11	0	17	48	42	20	0	107
rsks-1	RB1206	12	0	34	50	28	13	0	112
rsks-1	RB1206	13	1	32	51	32	30	0	116
rsks-1	RB1206	14	0	21	46	44	10	0	111
rsks-1	RB1206	15	0	27	50	25	29	0	102
rsks-1	RB1206	16	0	30	36	46	12	0	112
rsks-1	RB1206	17	0	13	41	26	20	0	80
rsks-1	RB1206	18	0	23	39	32	28	0	94
rsks-1	RB1206	19	0	31	44	39	31	0	114
rsks-1	RB1206	20	0	29	56	49	34	0	134
rsks-1	RB1206	21	0	38	45	55	24	0	138
rsks-1	RB1206	22	0	37	56	30	34	0	123
rsks-1	RB1206	23	0	32	68	62	32	0	162
rsks-1	RB1206	24	0	33	46	33	28	0	112
rsks-1	RB1206	25	0	21	24	47	22	0	92
rsks-1	RB1206	26	2	35	57	18	45	0	112
rsks-1	RB1206	27	1	26	52	49	46	0	128
rsks-1	RB1206	28	1	29	55	51	37	0	136
rsks-1	RB1206	29	2	32	58	39	34	0	131
rsks-1	RB1206	30	0	39	46	32	8	0	117

## Sheet: Fig 3B 
Genotype	Strain	Individual	Progenitor zone cells
WT	N2	1	207.143
WT	N2	2	196.429
WT	N2	3	161.905
WT	N2	4	178.571
WT	N2	5	225
WT	N2	6	182.143
WT	N2	7	180.952
WT	N2	8	192.857
WT	N2	9	194.048
WT	N2	10	155.952
WT	N2	11	198.81
WT	N2	12	161.905
WT	N2	13	205.952
WT	N2	14	205.952
WT	N2	15	198.81
WT	N2	16	151.19
WT	N2	17	204.762
WT	N2	18	215.476
WT	N2	19	166.667
WT	N2	20	238.095
WT	N2	21	190.476
WT	N2	23	203.571
WT	N2	24	214.286
eat-2	DA465	1	115.476
eat-2	DA465	2	66.6667
eat-2	DA465	3	61.9048
eat-2	DA465	4	83.3333
eat-2	DA465	6	38.0952
eat-2	DA465	7	63.0952
eat-2	DA465	8	94.0476
eat-2	DA465	10	108.333
eat-2	DA465	11	170.238
eat-2	DA465	12	75
eat-2	DA465	13	84.5238
eat-2	DA465	14	125
eat-2	DA465	15	78.5714
eat-2	DA465	16	132.143
eat-2	DA465	17	141.667
eat-2	DA465	18	97.619
eat-2	DA465	19	148.81
eat-2	DA465	20	86.9048
eat-2	DA465	21	103.571
eat-2	DA465	22	91.6667
pept-1	BR2742	1	78.5714
pept-1	BR2742	2	65.4762
pept-1	BR2742	3	57.1429
pept-1	BR2742	4	95.2381
pept-1	BR2742	5	67.8571
pept-1	BR2742	6	69.0476
pept-1	BR2742	7	48.8095
pept-1	BR2742	8	60.7143
pept-1	BR2742	9	70.2381
pept-1	BR2742	10	64.2857
pept-1	BR2742	11	59.5238
pept-1	BR2742	12	42.8571
pept-1	BR2742	13	77.381
pept-1	BR2742	14	90.4762
pept-1	BR2742	15	58.3333
pept-1	BR2742	16	79.7619
pept-1	BR2742	17	76.1905
pept-1	BR2742	18	65.4762
pept-1	BR2742	19	63.0952
pept-1	BR2742	20	65.4762
pept-1	BR2742	21	70.2381
rsks-1	RB1206	1	127.381
rsks-1	RB1206	2	129.762
rsks-1	RB1206	3	170.238
rsks-1	RB1206	4	100
rsks-1	RB1206	5	128.571
rsks-1	RB1206	6	157.143
rsks-1	RB1206	7	184.524
rsks-1	RB1206	8	148.81
rsks-1	RB1206	9	150
rsks-1	RB1206	10	177.381
rsks-1	RB1206	11	190.476
rsks-1	RB1206	12	144.048
rsks-1	RB1206	13	138.095
rsks-1	RB1206	14	123.81
rsks-1	RB1206	15	139.286
rsks-1	RB1206	16	120.238
rsks-1	RB1206	17	96.4286
rsks-1	RB1206	18	184.524
rsks-1	RB1206	19	140.476
rsks-1	RB1206	20	128.571
rsks-1	RB1206	21	141.667
rsks-1	RB1206	22	117.857
rsks-1	RB1206	23	154.762

## Sheet: Fig 3C 
Strain	OP50 concentration	Individual	Age at first egg laying (min)
N2	10^10 CFU/mL	1	4020
N2	10^10 CFU/mL	2	3920
N2	10^10 CFU/mL	3	3925
N2	10^10 CFU/mL	4	4260
N2	10^10 CFU/mL	5	3925
N2	10^10 CFU/mL	6	4190
N2	10^10 CFU/mL	7	4020
N2	10^10 CFU/mL	8	3920
N2	10^10 CFU/mL	9	3920
N2	10^10 CFU/mL	10	3965
N2	10^10 CFU/mL	11	3865
N2	10^10 CFU/mL	12	3920
N2	10^10 CFU/mL	13	3805
N2	10^10 CFU/mL	14	3865
N2	10^10 CFU/mL	15	3920
N2	10^10 CFU/mL	16	3920
N2	10^10 CFU/mL	17	4020
N2	10^10 CFU/mL	18	3920
N2	10^9 CFU/mL	1	4070
N2	10^9 CFU/mL	2	4260
N2	10^9 CFU/mL	3	4260
N2	10^9 CFU/mL	4	4285
N2	10^9 CFU/mL	5	4190
N2	10^9 CFU/mL	6	4285
N2	10^9 CFU/mL	7	2930
N2	10^9 CFU/mL	8	4190
N2	10^9 CFU/mL	9	4260
N2	10^9 CFU/mL	10	4260
N2	10^9 CFU/mL	11	4285
N2	10^9 CFU/mL	12	4190
N2	10^9 CFU/mL	13	4070
N2	10^9 CFU/mL	14	4285
N2	10^9 CFU/mL	15	4190
N2	10^9 CFU/mL	16	3015
N2	10^9 CFU/mL	17	4285
N2	10^8 CFU/mL	1	4290
N2	10^8 CFU/mL	2	4290
N2	10^8 CFU/mL	3	4345
N2	10^8 CFU/mL	4	4310
N2	10^8 CFU/mL	5	4285
N2	10^8 CFU/mL	6	4285
N2	10^8 CFU/mL	7	4285
N2	10^8 CFU/mL	8	4345
N2	10^8 CFU/mL	9	4345
N2	10^8 CFU/mL	10	4285
N2	10^8 CFU/mL	11	4260
N2	10^8 CFU/mL	12	4345
N2	10^8 CFU/mL	13	4260
N2	10^8 CFU/mL	14	4370
N2	10^7 CFU/mL	1	5320
N2	10^7 CFU/mL	2	5320
N2	10^7 CFU/mL	3	5260
N2	10^7 CFU/mL	4	5320
N2	10^7 CFU/mL	5	5260
N2	10^7 CFU/mL	6	5405
N2	10^7 CFU/mL	7	5315
N2	10^7 CFU/mL	8	5405
N2	10^7 CFU/mL	9	5315
N2	10^7 CFU/mL	10	5255
N2	10^7 CFU/mL	11	5405
N2	10^7 CFU/mL	12	5320
N2	10^7 CFU/mL	13	5320
N2	10^7 CFU/mL	14	5320
N2	10^7 CFU/mL	15	5405
N2	10^7 CFU/mL	16	5320

## Sheet: Fig 3D 
Strain	OP50 concentration	Individual	Sperm nb
N2	10^10 CFU/mL	1	140
N2	10^10 CFU/mL	2	113
N2	10^10 CFU/mL	3	138
N2	10^10 CFU/mL	4	182
N2	10^10 CFU/mL	5	194
N2	10^10 CFU/mL	6	140
N2	10^10 CFU/mL	7	147
N2	10^10 CFU/mL	8	170
N2	10^10 CFU/mL	9	155
N2	10^10 CFU/mL	10	125
N2	10^10 CFU/mL	11	169
N2	10^10 CFU/mL	12	147
N2	10^10 CFU/mL	13	159
N2	10^10 CFU/mL	14	180
N2	10^10 CFU/mL	15	146
N2	10^10 CFU/mL	16	166
N2	10^10 CFU/mL	17	159
N2	10^10 CFU/mL	18	159
N2	10^10 CFU/mL	19	153
N2	10^10 CFU/mL	20	147
N2	10^10 CFU/mL	21	152
N2	10^9 CFU/mL	1	158
N2	10^9 CFU/mL	2	138
N2	10^9 CFU/mL	3	136
N2	10^9 CFU/mL	4	137
N2	10^9 CFU/mL	5	172
N2	10^9 CFU/mL	6	134
N2	10^9 CFU/mL	7	152
N2	10^9 CFU/mL	8	184
N2	10^9 CFU/mL	9	178
N2	10^9 CFU/mL	10	156
N2	10^9 CFU/mL	11	127
N2	10^9 CFU/mL	12	125
N2	10^9 CFU/mL	13	150
N2	10^9 CFU/mL	14	155
N2	10^9 CFU/mL	15	161
N2	10^9 CFU/mL	16	148
N2	10^9 CFU/mL	17	128
N2	10^9 CFU/mL	18	125
N2	10^9 CFU/mL	19	147
N2	10^9 CFU/mL	20	134
N2	10^9 CFU/mL	21	159
N2	10^8 CFU/mL	1	145
N2	10^8 CFU/mL	2	170
N2	10^8 CFU/mL	3	155
N2	10^8 CFU/mL	4	152
N2	10^8 CFU/mL	5	176
N2	10^8 CFU/mL	6	134
N2	10^8 CFU/mL	7	131
N2	10^8 CFU/mL	8	138
N2	10^8 CFU/mL	9	123
N2	10^8 CFU/mL	10	184
N2	10^8 CFU/mL	11	147
N2	10^8 CFU/mL	12	146
N2	10^8 CFU/mL	13	149
N2	10^8 CFU/mL	14	138
N2	10^8 CFU/mL	15	159
N2	10^8 CFU/mL	16	134
N2	10^8 CFU/mL	17	163
N2	10^8 CFU/mL	18	114
N2	10^8 CFU/mL	19	138
N2	10^8 CFU/mL	20	144
N2	10^8 CFU/mL	21	144
N2	10^7 CFU/mL	1	106
N2	10^7 CFU/mL	2	92
N2	10^7 CFU/mL	3	84
N2	10^7 CFU/mL	4	95
N2	10^7 CFU/mL	5	117
N2	10^7 CFU/mL	6	103
N2	10^7 CFU/mL	7	104
N2	10^7 CFU/mL	8	93
N2	10^7 CFU/mL	9	124
N2	10^7 CFU/mL	10	111
N2	10^7 CFU/mL	11	102
N2	10^7 CFU/mL	12	126
N2	10^7 CFU/mL	13	128
N2	10^7 CFU/mL	14	111
N2	10^7 CFU/mL	15	110
N2	10^7 CFU/mL	16	101
N2	10^7 CFU/mL	17	130
N2	10^7 CFU/mL	18	105

## Sheet: Fig 3E 
Strain	OP50 concentration	Individual	Offspring
N2	10^9 CFU/mL	1	245
N2	10^9 CFU/mL	2	246
N2	10^9 CFU/mL	3	250
N2	10^9 CFU/mL	4	254
N2	10^9 CFU/mL	5	257
N2	10^9 CFU/mL	6	259
N2	10^9 CFU/mL	7	265
N2	10^9 CFU/mL	8	268
N2	10^9 CFU/mL	9	269
N2	10^9 CFU/mL	10	273
N2	10^9 CFU/mL	11	276
N2	10^9 CFU/mL	12	276
N2	10^9 CFU/mL	13	285
N2	10^9 CFU/mL	14	286
N2	10^9 CFU/mL	15	298
N2	10^9 CFU/mL	16	300
N2	10^9 CFU/mL	17	300
N2	10^9 CFU/mL	18	300
N2	10^9 CFU/mL	19	300
N2	10^9 CFU/mL	20	309
N2	10^7 CFU/mL	1	160
N2	10^7 CFU/mL	2	185
N2	10^7 CFU/mL	3	201
N2	10^7 CFU/mL	4	209
N2	10^7 CFU/mL	5	226
N2	10^7 CFU/mL	6	232
N2	10^7 CFU/mL	7	236
N2	10^7 CFU/mL	8	244
N2	10^7 CFU/mL	9	245
N2	10^7 CFU/mL	10	247
N2	10^7 CFU/mL	11	252
N2	10^7 CFU/mL	12	257
N2	10^7 CFU/mL	13	258
N2	10^7 CFU/mL	14	266
N2	10^7 CFU/mL	15	268
N2	10^7 CFU/mL	16	270
N2	10^7 CFU/mL	17	280
N2	10^7 CFU/mL	18	292
N2	10^7 CFU/mL	19	300

## Sheet: Fig 4A
Strain	Environment	Individual	Progenitor zone cells
N2	10^9 CFU/mL	1	201.19
N2	10^9 CFU/mL	2	115.476
N2	10^9 CFU/mL	3	86.9048
N2	10^9 CFU/mL	4	138.095
N2	10^9 CFU/mL	5	125
N2	10^9 CFU/mL	6	110.714
N2	10^9 CFU/mL	7	186.905
N2	10^9 CFU/mL	8	88.0952
N2	10^9 CFU/mL	9	82.1429
N2	10^9 CFU/mL	10	136.905
N2	10^9 CFU/mL	11	167.857
N2	10^9 CFU/mL	12	134.524
N2	10^9 CFU/mL	13	71.4286
N2	10^9 CFU/mL	14	130.952
N2	10^9 CFU/mL	15	134.524
N2	10^9 CFU/mL	16	141.667
N2	10^9 CFU/mL	17	91.6667
N2	10^9 CFU/mL	18	146.429
N2	10^9 CFU/mL	19	163.095
N2	10^7 CFU/mL	1	75
N2	10^7 CFU/mL	2	51.1905
N2	10^7 CFU/mL	3	111.905
N2	10^7 CFU/mL	4	76.1905
N2	10^7 CFU/mL	5	144.048
N2	10^7 CFU/mL	6	153.571
N2	10^7 CFU/mL	7	100
N2	10^7 CFU/mL	8	107.143
N2	10^7 CFU/mL	9	155.952
N2	10^7 CFU/mL	10	66.6667
N2	10^7 CFU/mL	11	86.9048
N2	10^7 CFU/mL	12	44.0476
N2	10^7 CFU/mL	13	128.571
N2	10^7 CFU/mL	14	163.095
N2	10^7 CFU/mL	15	125
N2	10^7 CFU/mL	16	52.381
N2	10^7 CFU/mL	17	116.667
N2	10^7 CFU/mL	18	152.381
N2	10^7 CFU/mL	19	42.8571
CB4856	10^9 CFU/mL	1	89.2857
CB4856	10^9 CFU/mL	2	90.4762
CB4856	10^9 CFU/mL	3	170.238
CB4856	10^9 CFU/mL	4	97.619
CB4856	10^9 CFU/mL	5	129.762
CB4856	10^9 CFU/mL	6	123.81
CB4856	10^9 CFU/mL	7	125
CB4856	10^9 CFU/mL	8	116.667
CB4856	10^9 CFU/mL	9	140.476
CB4856	10^9 CFU/mL	10	129.762
CB4856	10^9 CFU/mL	11	71.4286
CB4856	10^7 CFU/mL	1	53.5714
CB4856	10^7 CFU/mL	2	66.6667
CB4856	10^7 CFU/mL	3	64.2857
CB4856	10^7 CFU/mL	4	45.2381
CB4856	10^7 CFU/mL	5	103.571
CB4856	10^7 CFU/mL	6	44.0476
CB4856	10^7 CFU/mL	7	40.4762
CB4856	10^7 CFU/mL	8	150
MY2	10^9 CFU/mL	1	157.143
MY2	10^9 CFU/mL	2	133.333
MY2	10^9 CFU/mL	3	160.714
MY2	10^9 CFU/mL	4	128.571
MY2	10^9 CFU/mL	5	129.762
MY2	10^9 CFU/mL	6	132.143
MY2	10^9 CFU/mL	7	139.286
MY2	10^9 CFU/mL	8	103.571
MY2	10^9 CFU/mL	9	227.381
MY2	10^9 CFU/mL	10	115.476
MY2	10^9 CFU/mL	11	152.381
MY2	10^7 CFU/mL	1	58.3333
MY2	10^7 CFU/mL	2	95.2381
MY2	10^7 CFU/mL	3	64.2857
MY2	10^7 CFU/mL	4	101.19
MY2	10^7 CFU/mL	5	52.381
MY2	10^7 CFU/mL	6	75
MY2	10^7 CFU/mL	7	110.714
MY2	10^7 CFU/mL	8	73.8095
MY2	10^7 CFU/mL	9	44.0476
MY2	10^7 CFU/mL	10	115.476
JU830	10^7 CFU/mL	1	123.81
JU830	10^9 CFU/mL	2	96.4286
JU830	10^9 CFU/mL	3	123.81
JU830	10^9 CFU/mL	4	145.238
JU830	10^9 CFU/mL	5	105.952
JU830	10^9 CFU/mL	6	150
JU830	10^9 CFU/mL	7	128.571
JU830	10^9 CFU/mL	8	132.143
JU830	10^9 CFU/mL	9	70.2381
JU830	10^9 CFU/mL	10	113.095
JU830	10^9 CFU/mL	11	120.238
JU830	10^9 CFU/mL	12	105.952
JU830	10^9 CFU/mL	13	115.476
JU830	10^9 CFU/mL	14	95.2381
JU830	10^9 CFU/mL	15	160.714
JU830	10^9 CFU/mL	16	176.19
JU830	10^9 CFU/mL	17	97.619
JU830	10^9 CFU/mL	18	133.333
JU830	10^9 CFU/mL	19	100
JU830	10^7 CFU/mL	1	115.476
JU830	10^7 CFU/mL	2	90.4762
JU830	10^7 CFU/mL	3	58.3333
JU830	10^7 CFU/mL	4	85.7143
JU830	10^7 CFU/mL	5	115.476
JU830	10^7 CFU/mL	6	86.9048
JU830	10^7 CFU/mL	7	83.3333
JU830	10^7 CFU/mL	8	84.5238
JU830	10^7 CFU/mL	9	126.19
JU830	10^7 CFU/mL	10	75
JU830	10^7 CFU/mL	11	65.4762
JU830	10^7 CFU/mL	12	110.714
JU830	10^7 CFU/mL	13	78.5714
JU830	10^7 CFU/mL	14	33.3333
JU830	10^7 CFU/mL	15	119.048
JU830	10^7 CFU/mL	16	73.8095
JU830	10^7 CFU/mL	17	83.3333

## Sheet: Fig 4B 
Strain	Environment	Individual	Sperm nb
N2	10^9 CFU/mL	1	140
N2	10^9 CFU/mL	2	149
N2	10^9 CFU/mL	3	165
N2	10^9 CFU/mL	4	138
N2	10^9 CFU/mL	5	144
N2	10^9 CFU/mL	6	145
N2	10^9 CFU/mL	7	146
N2	10^9 CFU/mL	8	111
N2	10^9 CFU/mL	9	109
N2	10^9 CFU/mL	10	167
N2	10^9 CFU/mL	11	137
N2	10^9 CFU/mL	12	177
N2	10^9 CFU/mL	13	162
N2	10^9 CFU/mL	14	144
N2	10^9 CFU/mL	15	138
N2	10^9 CFU/mL	16	133
N2	10^9 CFU/mL	17	156
N2	10^9 CFU/mL	18	164
N2	10^9 CFU/mL	19	147
N2	10^9 CFU/mL	20	149
N2	10^9 CFU/mL	21	179
N2	10^7 CFU/mL	1	124
N2	10^7 CFU/mL	2	170
N2	10^7 CFU/mL	3	96
N2	10^7 CFU/mL	4	90
N2	10^7 CFU/mL	5	127
N2	10^7 CFU/mL	6	101
N2	10^7 CFU/mL	7	143
N2	10^7 CFU/mL	8	128
N2	10^7 CFU/mL	9	137
N2	10^7 CFU/mL	10	116
N2	10^7 CFU/mL	11	147
N2	10^7 CFU/mL	12	157
N2	10^7 CFU/mL	13	130
N2	10^7 CFU/mL	14	72
CB4856	10^9 CFU/mL	1	84
CB4856	10^9 CFU/mL	2	120
CB4856	10^9 CFU/mL	3	95
CB4856	10^9 CFU/mL	4	110
CB4856	10^9 CFU/mL	5	96
CB4856	10^9 CFU/mL	6	113
CB4856	10^9 CFU/mL	7	87
CB4856	10^9 CFU/mL	8	104
CB4856	10^9 CFU/mL	9	99
CB4856	10^9 CFU/mL	10	106
CB4856	10^9 CFU/mL	11	87
CB4856	10^9 CFU/mL	12	105
CB4856	10^9 CFU/mL	13	97
CB4856	10^9 CFU/mL	14	105
CB4856	10^9 CFU/mL	15	101
CB4856	10^9 CFU/mL	16	104
CB4856	10^9 CFU/mL	17	90
CB4856	10^9 CFU/mL	18	112
CB4856	10^9 CFU/mL	19	106
CB4856	10^9 CFU/mL	20	140
CB4856	10^9 CFU/mL	21	111
CB4856	10^7 CFU/mL	1	137
CB4856	10^7 CFU/mL	2	117
CB4856	10^7 CFU/mL	3	138
CB4856	10^7 CFU/mL	4	112
CB4856	10^7 CFU/mL	5	169
CB4856	10^7 CFU/mL	6	105
CB4856	10^7 CFU/mL	7	174
CB4856	10^7 CFU/mL	8	115
CB4856	10^7 CFU/mL	9	87
CB4856	10^7 CFU/mL	10	101
CB4856	10^7 CFU/mL	11	100
CB4856	10^7 CFU/mL	12	138
CB4856	10^7 CFU/mL	13	86
CB4856	10^7 CFU/mL	14	125
CB4856	10^7 CFU/mL	15	126
CB4856	10^7 CFU/mL	16	103
CB4856	10^7 CFU/mL	17	117
CB4856	10^7 CFU/mL	18	123
MY2	10^9 CFU/mL	1	106
MY2	10^9 CFU/mL	2	118
MY2	10^9 CFU/mL	3	125
MY2	10^9 CFU/mL	4	122
MY2	10^9 CFU/mL	5	103
MY2	10^9 CFU/mL	6	141
MY2	10^9 CFU/mL	7	87
MY2	10^9 CFU/mL	8	115
MY2	10^9 CFU/mL	9	96
MY2	10^9 CFU/mL	10	118
MY2	10^9 CFU/mL	11	129
MY2	10^9 CFU/mL	12	109
MY2	10^9 CFU/mL	13	109
MY2	10^9 CFU/mL	14	122
MY2	10^9 CFU/mL	15	146
MY2	10^9 CFU/mL	16	118
MY2	10^9 CFU/mL	17	129
MY2	10^9 CFU/mL	18	116
MY2	10^9 CFU/mL	19	121
MY2	10^9 CFU/mL	20	114
MY2	10^9 CFU/mL	21	128
MY2	10^7 CFU/mL	1	119
MY2	10^7 CFU/mL	2	179
MY2	10^7 CFU/mL	3	100
MY2	10^7 CFU/mL	4	131
MY2	10^7 CFU/mL	5	153
MY2	10^7 CFU/mL	6	125
MY2	10^7 CFU/mL	7	95
MY2	10^7 CFU/mL	8	86
MY2	10^7 CFU/mL	9	144
MY2	10^7 CFU/mL	10	123
MY2	10^7 CFU/mL	11	137
MY2	10^7 CFU/mL	12	130
MY2	10^7 CFU/mL	13	115
MY2	10^7 CFU/mL	14	174
MY2	10^7 CFU/mL	15	95
MY2	10^7 CFU/mL	16	168
MY2	10^7 CFU/mL	17	133
MY2	10^7 CFU/mL	18	112
MY2	10^7 CFU/mL	19	85
MY2	10^7 CFU/mL	20	130
JU830	10^9 CFU/mL	1	143
JU830	10^9 CFU/mL	2	119
JU830	10^9 CFU/mL	3	102
JU830	10^9 CFU/mL	4	149
JU830	10^9 CFU/mL	5	130
JU830	10^9 CFU/mL	6	132
JU830	10^9 CFU/mL	7	129
JU830	10^9 CFU/mL	8	134
JU830	10^9 CFU/mL	9	121
JU830	10^9 CFU/mL	10	126
JU830	10^9 CFU/mL	11	111
JU830	10^9 CFU/mL	12	120
JU830	10^9 CFU/mL	13	128
JU830	10^9 CFU/mL	14	169
JU830	10^9 CFU/mL	15	121
JU830	10^9 CFU/mL	16	136
JU830	10^9 CFU/mL	17	132
JU830	10^9 CFU/mL	18	173
JU830	10^9 CFU/mL	19	131
JU830	10^9 CFU/mL	20	137
JU830	10^9 CFU/mL	21	103
JU830	10^7 CFU/mL	1	136
JU830	10^7 CFU/mL	2	137
JU830	10^7 CFU/mL	3	146
JU830	10^7 CFU/mL	4	120
JU830	10^7 CFU/mL	5	123
JU830	10^7 CFU/mL	6	111
JU830	10^7 CFU/mL	7	128
JU830	10^7 CFU/mL	8	166
JU830	10^7 CFU/mL	9	137
JU830	10^7 CFU/mL	10	137
JU830	10^7 CFU/mL	11	126
JU830	10^7 CFU/mL	12	176
JU830	10^7 CFU/mL	13	116
JU830	10^7 CFU/mL	14	119
JU830	10^7 CFU/mL	15	130
JU830	10^7 CFU/mL	16	149
JU830	10^7 CFU/mL	17	188
JU830	10^7 CFU/mL	18	136
JU830	10^7 CFU/mL	19	162
JU830	10^7 CFU/mL	20	138

[truncated: 11 more sheets: Fig 4C, Fig 5A , Fig 5B , Fig 5C, Fig 5D, Fig 5E , Fig 6A , Fig 6B , Fig 6C, Fig 6D, Fig6F ]
